# Supplementary material for: Engineered Fluorescent Variants of Lactadherin C2 Domain for Phosphatidylserine Detection in Flow Cytometry
Source: Biomolecules. 2025 May 6;15(5):673. doi: 10.3390/biom15050673 (PMC12109337; doi:10.3390/biom15050673)
Supplement: Supplementary file 1 [file biomolecules-15-00673-s001.zip]

Archive with 6 entries (6 files):
- biomolecules-3582386-supplementary.pdf
- axV (Coomassie Blue).raw16.png
- axV-mNG and TagBFP-mNG (Coomassie Blue).raw16.png
- dot blot raw (Chemiluminescence).raw16.png
- lactC2 (Coomassie Blue).raw16.png
- mNG-lactc2 (Coomassie Blue).raw16.png
